# Supplementary material for: A Ratiometric Organic Fluorescent Nanogel Thermometer for Highly Sensitive Temperature Sensing
Source: Biosensors (Basel). 2022 Sep 1;12(9):702. doi: 10.3390/bios12090702 (PMC9496083; doi:10.3390/bios12090702)
Supplement: Supplementary file 1 [file biosensors-12-00702-s001.zip]

Archive with 1 entries (1 files):
- biosensors-1865052-supplementary.pdf
